# Supplementary material for: Releasing a preprint is associated with more attention and citations for the peer-reviewed article
Source: eLife. 2019 Dec 6;8:e52646. doi: 10.7554/eLife.52646 (PMC6914335; doi:10.7554/eLife.52646)
Supplement: Figure 1—source data 1. [file elife-52646-fig1-data1.csv]

Journal	Metric	Had a preprint	Fitted mean	95% CI (lower)	95% CI (upper)	95% PI (lower)	95% PI (upper)
Am J Hum Genet	citations	no	23.8683575816124	21.9773262351707	25.9221020586215	6.63247391036793	85.8953237272682
Am J Hum Genet	citations	yes	34.8860977073386	28.9393717606544	42.0548111172423	9.58867411099231	126.924723810436
BMC Bioinformatics	citations	no	5.40551109894926	5.02552988487439	5.81422276063014	1.00249755902915	29.1467545009892
BMC Bioinformatics	citations	yes	7.54757947219694	6.38986093872407	8.91505408887717	1.39050081538589	40.967941376805
BMC Genomics	citations	no	8.63731525335468	8.2580836908842	9.03396206412696	2.05185201891416	36.3589645345445
BMC Genomics	citations	yes	12.6920015582637	11.2323408535925	14.3413475120323	3.00158005841926	53.6673686590929
Bioinformatics	citations	no	6.65994435478316	6.09266186160123	7.28004603182607	0.855701692606572	51.8344876398429
Bioinformatics	citations	yes	11.2858515202332	9.75632825725244	13.0551618578505	1.44537818972753	88.1225726539858
Biophys J	citations	no	9.63797713539909	9.03749486637132	10.2783575134436	2.42969855919991	38.2313282899852
Biophys J	citations	yes	12.916664698616	11.0129845473481	15.1494107904334	3.23126182425807	51.6331501470884
Cell	citations	no	78.1697275871725	73.4491194453164	83.1937313503411	20.7354890682969	294.688313881889
Cell	citations	yes	105.436134610771	88.4338791510296	125.707235602263	27.6857843121402	401.533810865738
Cell Rep	citations	no	20.7120681322671	19.8424267349496	21.6198236257097	5.36549374845041	79.9534556236454
Cell Rep	citations	yes	31.9126083987904	27.0705263479056	37.6207895526694	8.19039830590949	124.342496759864
Development	citations	no	11.433414537728	10.6480528758246	12.2767016200984	3.02138457924991	43.265914868733
Development	citations	yes	16.5425168906598	14.0345955957327	19.4985928316288	4.33569339766793	63.1167474215212
Elife	citations	no	19.4853892672594	18.6415012654409	20.3674795012625	4.52176908427637	83.967223407515
Elife	citations	yes	25.5844203325072	23.8033449775589	27.4987639076572	5.93051571507761	110.371946589108
Evolution	citations	no	9.0398482518313	8.22109410350161	9.94014365816965	2.42525697799268	33.6949268294753
Evolution	citations	yes	10.6686853086709	8.72171457258444	13.0502833208083	2.8282500056349	40.2442662383725
G3 (Bethesda)	citations	no	6.23661510643963	5.72251745485861	6.79689809470961	1.44857835224099	26.8507174124884
G3 (Bethesda)	citations	yes	8.13469455614993	7.20073569511804	9.18979092188033	1.88462015936638	35.1122507063191
Genetics	citations	no	8.91470107644163	8.10061791341954	9.81059668925452	1.77872488832577	44.6791382995225
Genetics	citations	yes	12.5580580798778	11.0560235272965	14.2641540467259	2.50019772494748	63.0769403411469
Genome Biol	citations	no	28.6539571670279	25.4629964080622	32.244801364772	5.86363977302599	140.023823616668
Genome Biol	citations	yes	40.9406020253346	34.5225955654752	48.5517634680131	8.33812996375361	201.020240927293
Genome Biol Evol	citations	no	9.67977146757097	8.79829625672605	10.6495590657989	2.47115216187359	37.9167163843771
Genome Biol Evol	citations	yes	11.8999301966408	10.1169894087857	13.9970828240611	3.01887270507317	46.907687908454
Genome Res	citations	no	23.2142768487713	20.5788060943658	26.1872650502763	5.08867613268308	105.902328141928
Genome Res	citations	yes	32.1248309283723	27.3329308915675	37.756827698814	7.01514846216537	147.110894051978
Gigascience	citations	no	10.7510922343568	8.50023380081665	13.5979770604125	2.14111475410971	53.9840211785888
Gigascience	citations	yes	13.7356202439192	10.2958334764325	18.3246226657637	2.71200509490654	69.5674443383249
ISME J	citations	no	21.0971610968083	19.0328941462609	23.385314021311	5.37625334516906	82.7881756622623
ISME J	citations	yes	24.0342797501938	19.1088535022623	30.2292653529521	6.03190668104363	95.7651756990764
J Biol Chem	citations	no	10.0162532633974	9.71589885785094	10.3258927356424	2.66434570454169	37.6547717758635
J Biol Chem	citations	yes	11.6984326186075	9.9467439376141	13.7586054884334	3.08223209722656	44.400720456854
J Cell Biol	citations	no	21.8185049809871	19.961161450813	23.8486703681249	5.94591780624308	80.0628557471012
J Cell Biol	citations	yes	32.2893753016009	26.5258868037825	39.3051423720531	8.69644531840287	119.888496873699
J Neurophysiol	citations	no	6.80478535575918	6.38259766394251	7.25489936480692	1.70871705251681	27.099339630134
J Neurophysiol	citations	yes	9.4096211850804	7.6890369068717	11.5152225069416	2.33180398968039	37.9710178207774
J Neurosci	citations	no	16.1003939397784	15.3557042722532	16.8811980499293	4.22756048248194	61.3173214411037
J Neurosci	citations	yes	21.8351606956228	18.5857147318559	25.6527257349151	5.6829081663663	83.896172284713
J Virol	citations	no	9.73185366725936	9.27256116497598	10.2138960440273	2.40760822881996	39.3373700368889
J Virol	citations	yes	10.5464191495958	8.54563210011011	13.0156500509222	2.57047498545787	43.2709742394742
MBio	citations	no	15.7776453619962	14.7182797500842	16.9132600681473	3.8623431739871	64.451573036154
MBio	citations	yes	18.2277571171462	15.6810345269985	21.1880873643654	4.4340321857909	74.9320518210019
Mol Biol Cell	citations	no	10.5569630307591	9.79579078114226	11.3772814183989	2.78796044584766	39.9752688739915
Mol Biol Cell	citations	yes	13.2166844009549	11.1703993880125	15.6378246190465	3.46083214341243	50.4736257974669
Mol Biol Evol	citations	no	12.1850250089404	10.7179977465979	13.8528518085976	2.0273591464865	73.2355856759852
Mol Biol Evol	citations	yes	14.8581408505592	12.215480788993	18.0725059740569	2.4570946215083	89.8477199870866
Mol Cell	citations	no	35.7603778160364	33.0939401710031	38.6416550866361	9.82679735589522	130.134424801026
Mol Cell	citations	yes	45.1481872789541	37.1431652188283	54.8784359805245	12.2541144661218	166.340768254682
Mol Ecol	citations	no	12.9705068802165	12.0602931568838	13.9494161992006	3.60224987633462	46.7024927490385
Mol Ecol	citations	yes	15.5623780323638	13.2312563612331	18.3042035775074	4.28684844024048	56.4954915944299
Nat Genet	citations	no	59.0005497651032	53.8906035661059	64.5950247767092	14.9932078904552	232.176122549498
Nat Genet	citations	yes	88.9726038231829	75.5524802853351	104.776497094214	22.457712664597	352.490226823334
Nat Methods	citations	no	51.0976395606278	44.7908832055926	58.2924153713011	10.896028655027	239.625725237354
Nat Methods	citations	yes	111.300108940802	90.5880982689458	136.747701816818	23.5425246403774	526.184614414224
Neuroimage	citations	no	11.8043327242908	11.1474763104525	12.4998938939308	2.6977666549353	51.6509724111425
Neuroimage	citations	yes	16.454426408908	14.5732107992222	18.5784829559057	3.7459469870674	72.2776241577652
Neuron	citations	no	35.7345207848213	33.5340923478834	38.0793361714895	10.4487294533245	122.21160299203
Neuron	citations	yes	47.9470570475804	40.2370050021885	57.134478060653	13.8689631153719	165.760068752066
Nucleic Acids Res	citations	no	11.8262450353184	11.1556923533957	12.5371036780897	1.79465973174748	77.9312474455594
Nucleic Acids Res	citations	yes	12.5858133816387	10.9662301121714	14.4445900603184	1.90206609868752	83.2792817172541
PLoS Biol	citations	no	22.2956380583354	20.0248444858566	24.8239369239243	4.58675920705227	108.376187628075
PLoS Biol	citations	yes	32.8530813001764	27.1653170591133	39.7317266191787	6.70643851985365	160.938618570913
PLoS Comput Biol	citations	no	11.6256857806347	10.8862467058565	12.4153506274427	2.53538968147287	53.308006598629
PLoS Comput Biol	citations	yes	15.6119618104461	14.0482629289522	17.3497145379102	3.39712793403626	71.7468862826248
PLoS Genet	citations	no	13.8715393290274	13.1689123925727	14.611654905175	3.64196497338895	52.8340071260222
PLoS Genet	citations	yes	20.4121427398363	18.576356907876	22.4293478693231	5.34684019728441	77.9255702167922
PLoS Negl Trop Dis	citations	no	9.37228503808148	8.92606485348964	9.84081207977164	2.53457984028225	34.6565239094082
PLoS Negl Trop Dis	citations	yes	16.4516484752625	13.6505893791749	19.8274763115001	4.39446441051297	61.5903810498746
PLoS Pathog	citations	no	17.9720944972754	16.991076259554	19.0097540429423	4.92705761281225	65.5555924044979
PLoS Pathog	citations	yes	24.1584290109961	20.6656328764692	28.2415591028854	6.56909469475676	88.8447677189326
Syst Biol	citations	no	11.7224048556246	8.92970298301254	15.388504618864	1.67039369043501	82.2649034093189
Syst Biol	citations	yes	19.2472024502332	13.4654215909781	27.511563574695	2.70532976065166	136.935174243242
eNeuro	citations	no	8.34405053102906	7.46241333022383	9.32984762213354	1.93759931785827	35.9327021963059
eNeuro	citations	yes	9.44475845931932	7.44608422129373	11.9799158462091	2.16051859129124	41.2879864651251
Am J Hum Genet	Attention Score	no	15.601065474546	13.3128863560649	18.2825299812004	1.3320076254293	182.726614543686
Am J Hum Genet	Attention Score	yes	24.1391808626842	16.8564313854727	34.5684112725998	2.01815173242479	288.729555543017
BMC Bioinformatics	Attention Score	no	2.74687068781018	2.55805037042296	2.94962861669656	0.529495585887644	14.2499744599417
BMC Bioinformatics	Attention Score	yes	3.83208138607125	3.25669057105921	4.5091320249985	0.733908549959073	20.0090975235166
BMC Genomics	Attention Score	no	2.6911729138697	2.55530745493575	2.83426232657707	0.512512165301103	14.1311994966811
BMC Genomics	Attention Score	yes	4.59903355113795	3.99435193619996	5.2952543847738	0.871329048063552	24.2745374454105
Bioinformatics	Attention Score	no	5.33805347863216	4.93427628641572	5.774872197405	0.871060080637793	32.712800843626
Bioinformatics	Attention Score	yes	8.3977391811544	7.38384304626894	9.55085622930875	1.36642744896453	51.610514270726
Biophys J	Attention Score	no	2.9132749151894	2.67645321479109	3.17105140660352	0.473861422089739	17.9106598170478
Biophys J	Attention Score	yes	5.04619705356761	4.0897751487706	6.2262847655791	0.812504454550121	31.3402647343438
Cell	Attention Score	no	67.3446529553492	60.7825559116094	74.6151953246537	7.58135031303351	598.218271734461
Cell	Attention Score	yes	70.2866259651482	52.6230563126653	93.8791878641915	7.78145108414937	634.869992259891
Cell Rep	Attention Score	no	12.596148793271	11.6348859812703	13.6368301913433	1.03420302604464	153.415683793769
Cell Rep	Attention Score	yes	21.338111368293	15.7360710489116	28.9344776946191	1.72203025343629	264.405921938421
Development	Attention Score	no	6.11923016906605	5.44371880208841	6.87856577890153	0.686535268494664	54.5419581198096
Development	Attention Score	yes	10.9938655620904	8.39043384673701	14.4051049331998	1.21686740271999	99.324774192451
Elife	Attention Score	no	10.5312050259845	9.66940878896767	11.4698097598128	0.629723358059403	176.119049547562
Elife	Attention Score	yes	16.0402393291174	13.956673104061	18.4348573486686	0.957089008670125	268.824817132596
Evolution	Attention Score	no	9.01713152445552	7.87363250183363	10.3267025620505	1.37689659070767	59.0521187125172
Evolution	Attention Score	yes	10.6742713372791	8.00468485321909	14.2341729463638	1.60235366624461	71.107940139643
G3 (Bethesda)	Attention Score	no	6.40805386850122	5.77341212375021	7.11245854296303	1.09174655841179	37.6123506552198
G3 (Bethesda)	Attention Score	yes	10.2718752452971	8.86015277622801	11.9085329248539	1.74461338075443	60.4783972305202
Genetics	Attention Score	no	6.17191730365882	5.43355469677849	7.0106155783778	0.722824404065714	52.6996086310059
Genetics	Attention Score	yes	9.51419198187193	8.03083665462411	11.2715340830392	1.11101627042426	81.4748185761038
Genome Biol	Attention Score	no	22.6141637987916	19.4559286531469	26.2850678287135	2.99583204152693	170.703963783605
Genome Biol	Attention Score	yes	33.1219422340838	26.6544168553401	41.1587716704519	4.36131667033845	251.544003859929
Genome Biol Evol	Attention Score	no	5.88355948258758	5.1933365169091	6.66551687387064	0.987820114047706	35.0430930620577
Genome Biol Evol	Attention Score	yes	8.21512618378467	6.64484625459875	10.156487543831	1.36797708552986	49.3343776949045
Genome Res	Attention Score	no	15.1062878682236	12.7937972022109	17.8367633589036	1.8635289705244	122.455801206794
Genome Res	Attention Score	yes	20.8324236795308	16.6729388238135	26.029596878483	2.55645525518407	169.762359612363
Gigascience	Attention Score	no	15.081939307447	11.708111373955	19.4279748465253	2.64876506517094	85.8758280469984
Gigascience	Attention Score	yes	19.9400218846481	14.6145491702493	27.206071711719	3.46956448642567	114.597804512881
ISME J	Attention Score	no	13.3972811749213	11.7319491105716	15.2990045548498	2.29950421001599	78.0547137500794
ISME J	Attention Score	yes	16.1932084269687	12.04884213091	21.7630869680459	2.72521654178256	96.2198765268511
J Biol Chem	Attention Score	no	2.33134722733061	2.23541695729194	2.43139423124289	0.374867470760647	14.4989371399806
J Biol Chem	Attention Score	yes	3.60844071025939	2.88465838542114	4.51382542392669	0.572619516630492	22.7390858699277
J Cell Biol	Attention Score	no	8.87826103883286	7.75931409095445	10.158567902999	1.24006179067114	63.5641866128278
J Cell Biol	Attention Score	yes	16.1556479738599	11.9959209723706	21.7578093467302	2.21666422936722	117.746728619242
J Neurophysiol	Attention Score	no	3.00798175826639	2.79145166480734	3.24130787293709	0.600178251594492	15.0754450599063
J Neurophysiol	Attention Score	yes	3.7474910180488	2.96107251690973	4.74277102305245	0.736301222582092	19.0732929671194
J Neurosci	Attention Score	no	8.08685782296528	7.44203468081466	8.78755236352862	0.774023880211589	84.4899894186439
J Neurosci	Attention Score	yes	10.8486966588702	8.176924690181	14.3934576452086	1.02238802117842	115.116977857902
J Virol	Attention Score	no	2.88170776653467	2.70546657336955	3.06942977357271	0.465359271024321	17.8447925479757
J Virol	Attention Score	yes	5.53216377170889	4.20371842184227	7.28042007713632	0.876137096402918	34.9315605088062
MBio	Attention Score	no	11.9561836914418	10.7290925620759	13.323617783743	1.3345453258499	107.115379069244
MBio	Attention Score	yes	19.1568598896012	15.1528132019219	24.2189536648723	2.11734330749108	173.323466030016
Mol Biol Cell	Attention Score	no	3.21800155429984	2.93608150844312	3.52699132285579	0.629674036379637	16.4458646937648
Mol Biol Cell	Attention Score	yes	4.98800792412543	4.05902894458819	6.12959981088833	0.965908998986096	25.7583510219436
Mol Biol Evol	Attention Score	no	15.9915500745929	13.921465300643	18.3694509353409	2.30240789973246	111.070533513166
Mol Biol Evol	Attention Score	yes	18.1549411986251	14.6920341983105	22.4340540919402	2.59672670793345	126.92975695846
Mol Cell	Attention Score	no	10.9619841993907	9.48809307735532	12.6648312372149	0.987504146033935	121.685663873216
Mol Cell	Attention Score	yes	15.3627969317525	10.6788795292906	22.1011510541821	1.35243614103626	174.51140383266
Mol Ecol	Attention Score	no	5.8764678383441	5.24535598755833	6.58351393823459	0.794939783828223	43.440868047629
Mol Ecol	Attention Score	yes	7.63196157262578	5.92367106434179	9.83289531328976	1.01930326695998	57.1437758850266
Nat Genet	Attention Score	no	78.1520035859561	69.2183136503215	88.2387238636653	12.46521469286	489.982388189252
Nat Genet	Attention Score	yes	91.432876846519	73.4434713369144	113.828646934187	14.4522954080604	578.452815444678
Nat Methods	Attention Score	no	38.8644318331834	32.7948046892621	46.0574190341411	5.30198732697776	284.882623923046
Nat Methods	Attention Score	yes	62.6028105361939	48.0089888831974	81.6328770548681	8.45192702705983	463.694477541405
Neuroimage	Attention Score	no	5.13877699888266	4.73594574674635	5.57587237193065	0.626399003222398	42.156882288125
Neuroimage	Attention Score	yes	8.34229906327012	7.01625553278983	9.9189593845031	1.01129034234674	68.8169863261442
Neuron	Attention Score	no	25.6170199308156	22.5457731285109	29.106640362044	2.16489309554539	303.124302759385
Neuron	Attention Score	yes	37.90143084623	26.6479605017563	53.9072571837864	3.13423937317984	458.330806665268
Nucleic Acids Res	Attention Score	no	3.7390663916807	3.52496060989866	3.96617693886744	0.556603973793115	25.1177105081047
Nucleic Acids Res	Attention Score	yes	7.40658342188613	6.44441950612679	8.51240021435675	1.09797347856739	49.9624800199502
PLoS Biol	Attention Score	no	52.4408055541477	43.9387281083496	62.5880221290553	3.87995681430497	708.780591842889
PLoS Biol	Attention Score	yes	74.1356857037149	54.2088120592732	101.387573089601	5.41545552265078	1014.89152145593
PLoS Comput Biol	Attention Score	no	10.3944426246866	9.41100450455875	11.4806487899952	1.0387783642289	104.011058757568
PLoS Comput Biol	Attention Score	yes	14.8882479124134	12.6917590197466	17.4648703585224	1.48284457994862	149.48291203193
PLoS Genet	Attention Score	no	9.42381480647347	8.63295418746288	10.2871257715788	0.988223340812441	89.8666139920326
PLoS Genet	Attention Score	yes	14.9496947443057	12.7531141597091	17.5246116477185	1.56160142455868	143.118064208402
PLoS Negl Trop Dis	Attention Score	no	4.8781822008459	4.49262767481054	5.29682477764046	0.536622198739289	44.3452798645981
PLoS Negl Trop Dis	Attention Score	yes	8.93485102963779	6.52040519408044	12.2433438637057	0.962596872479121	82.9335365657457
PLoS Pathog	Attention Score	no	11.9944028260724	10.8319484783014	13.2816085159826	1.14372484985908	125.786983794065
PLoS Pathog	Attention Score	yes	22.6050522091204	17.0231137597463	30.0173277691046	2.12372127484839	240.609910268728
Syst Biol	Attention Score	no	11.085397033131	8.38633615691398	14.653124449446	1.50341098256772	81.7381466591846
Syst Biol	Attention Score	yes	12.962542217297	8.98679907409871	18.6971467092758	1.73346919430706	96.9313451240046
eNeuro	Attention Score	no	3.81033618267048	3.19850186091204	4.53920693384493	0.386398044768296	37.5743666965861
eNeuro	Attention Score	yes	4.28574827273511	2.95235894678751	6.22134319989715	0.424501077788457	43.2687670734377
