# Supplementary material for: Releasing a preprint is associated with more attention and citations for the peer-reviewed article
Source: eLife. 2019 Dec 6;8:e52646. doi: 10.7554/eLife.52646 (PMC6914335; doi:10.7554/eLife.52646)
Supplement: Supplementary file 3. — Articles from journals not specified in this table were included regardless of abstract length. [file elife-52646-supp3.csv]

Journal	Minimum number of characters in abstract
Cell	700
Cell Rep	700
Cell Syst	700
Curr Biol	700
Genome Biol	500
J Cell Biol	700
Mol Biol Cell	500
Mol Cell	700
Nat Genet	600
Nat Methods	375
Neuron	700
PLoS Biol	400
